# Supplementary material for: Unveiling the unique gut microbial signatures in colorectal adenomas: establishment and validation of a cross-kingdom microbiome predictive model
Source: Front Microbiol. 2026 Jun 16;17:1854806. doi: 10.3389/fmicb.2026.1854806 (PMC13314950; doi:10.3389/fmicb.2026.1854806)
Supplement: Supplementary file 3 [file Table_1.XLSX]

## Sheet: Table S1
Table S1. Metagenomic sequencing data from 296 samples collected in plateau and coastal areas.
Sample ID	Individual ID	Age	Gender	BMI	InsertSize(bp)	SeqStrategy	RawReads(#)	Raw Base(GB)	%GC	Raw Q20(%)	Raw Q30(%)	Clean Reads(#)	Cleaned(%)	Clean Q20(%)	Clean Q30(%)
RGA65637_P1D1AQ_	HCP01	58	Male	20.9	350	(150:150)	22911734	6.87	44	97.74	93.44	21836266	95.31	98.68	94.94
RGA65108_P2D1AQ_	HCP02	29	Female	24.6	350	(150:150)	22692295	6.81	42	97.54	93	20201152	89.02	98.57	94.64
RGA70878_P3D1AQ_	HCP03	47	Male	23.2	350	(150:150)	23169658	6.95	49	97.52	93.31	22099033	95.38	98.66	95.15
RGA70817_P4D1AQ_	HCP04	28	Male	22.3	350	(150:150)	9566789	2.87	59	97.93	94.41	9095965	95.08	98.86	95.98
N19	HCP05	63	Female	19.5	350	(150:150)	24521593	7.36	46	97.59	91.81	22123698	90.22	98.44	93.11
N26	HCP06	45	Male	19.5	350	(150:150)	20825101	6.25	43	98.19	94.74	20065226	96.35	99.02	96.1
N42	HCP07	48	Female	18.9	350	(150:150)	20604033	6.18	45	98.09	94.55	19796048	96.08	98.97	95.99
N45	HCP08	85	Male	24	350	(150:150)	20769415	6.23	46	98.05	94.45	19863433	95.64	98.95	95.92
N10	HCP09	58	Female	22.3	350	(150:150)	22572538	6.77	44	97.65	93.6	21540581	95.43	98.74	95.31
N12	HCP10	60	Female	23	350	(150:150)	33515720	10.05	44	97.54	93.17	31731320	94.68	98.66	95.03
N13	HCP11	63	Female	18.6	350	(150:150)	23707685	7.11	45	97.68	93.69	19845342	83.71	98.78	95.47
N20	HCP12	37	Male	24.7	350	(150:150)	22339562	6.7	45	97.49	93.18	21226847	95.02	98.69	95.14
N24	HCP13	45	Female	23.8	350	(150:150)	21573121	6.47	45	97.32	92.83	20563750	95.32	98.58	94.82
N28	HCP14	50	Male	19.9	350	(150:150)	22024499	6.61	43	97.23	92.5	20735384	94.15	98.53	94.61
N30	HCP15	54	Male	19.7	350	(150:150)	20507798	6.15	43	97.71	93.79	19388216	94.54	98.83	95.58
N36	HCP16	63	Female	19.7	350	(150:150)	20081756	6.02	41	97.06	92.06	18934166	94.29	98.39	94.2
N37	HCP17	62	Female	20.4	350	(150:150)	33319362	10	43	97.44	92.9	31634290	94.94	98.56	94.74
N49	HCP18	45	Male	21.9	350	(150:150)	22895495	6.87	46	97.73	93.8	21755650	95.02	98.78	95.5
N50	HCP19	71	Male	21.3	350	(150:150)	39695549	11.91	46	97.57	93.28	37422734	94.27	98.7	95.15
ZXDB	HCP20	61	Male	20.4	350	(150:150)	26316077	7.89	45	98.5	95.49	24801227	94.24	99.18	96.59
YM	HCP21	51	Female	22.4	350	(150:150)	23622756	7.09	45	97.97	94.2	22248348	94.18	98.85	95.66
CHWS	HCP22	49	Male	19.4	350	(150:150)	22761110	6.83	50	97.09	91.25	18890273	82.99	98.41	93.17
23Q	HCP23	60	Male	20.4	350	(150:150)	19923204	5.98	46	97.74	94.02	19195048	96.35	98.89	95.8
LY	HCP24	40	Female	20.8	350	(150:150)	22368546	6.71	44	97.84	94.17	21595060	96.54	98.91	95.82
LZ	HCP25	63	Female	21.4	350	(150:150)	21859189	6.56	41	97.85	94.11	19619591	89.75	98.92	95.79
WQ	HCP26	48	Male	23.5	350	(150:150)	22393379	6.72	43	97.73	93.61	21217478	94.75	98.73	95.21
CD	HCP27	47	Male	19.8	350	(150:150)	23597673	7.08	44	97.74	93.68	22682945	96.12	98.74	95.25
AQ	HCP28	68	Male	21.8	350	(150:150)	22467014	6.74	44	97.67	93.63	21654761	96.38	98.73	95.24
X31	HCP29	48	Female	22.3	350	(150:150)	20659198	6.2	42	98.04	94.45	17271278	83.6	98.98	95.98
X33	HCP30	38	Male	18.8	350	(150:150)	20443820	6.13	42	98	94.31	19743807	96.58	98.9	95.74
X34	HCP31	44	Female	22.4	350	(150:150)	20973820	6.29	44	98.07	94.54	20087135	95.77	98.99	96.04
X35	HCP32	46	Female	19.6	350	(150:150)	23112886	6.93	46	98.23	94.93	22322927	96.58	99.07	96.29
X39	HCP33	61	Female	18.9	350	(150:150)	23467692	7.04	48	97.49	93.46	21989029	93.7	98.74	95.41
X27	HCP34	54	Female	24.6	350	(150:150)	21365432	6.41	44	98.02	94.34	19278706	90.23	98.93	95.84
X36	HCP35	60	Male	24.7	350	(150:150)	21851800	6.56	50	98.07	94.66	20903378	95.66	99.04	96.25
X37	HCP36	51	Male	23.7	350	(150:150)	19861678	5.96	46	96.5	90.64	16762686	84.4	98.4	93.03
X42	HCP37	40	Male	20.4	350	(150:150)	22810551	6.84	44	97.37	92.93	21703342	95.15	98.6	94.9
X43	HCP38	34	Male	19.1	350	(150:150)	21458795	6.44	45	97.46	93.08	20374513	94.95	98.65	94.99
X44	HCP39	40	Male	22.9	350	(150:150)	21385826	6.42	44	97.46	93.12	20328687	95.06	98.65	95.04
X45	HCP40	64	Male	21.3	350	(150:150)	21371825	6.41	43	97.48	93.15	20246433	94.73	98.65	95
X50	HCP41	70	Female	19.3	350	(150:150)	22994714	6.9	45	97.47	93.14	21416208	93.14	98.67	95.09
X51	HCP42	49	Male	21.7	350	(150:150)	21688146	6.51	43	97.43	92.98	20596248	94.97	98.62	94.91
X53	HCP43	48	Male	18.7	350	(150:150)	20897892	6.27	44	97.24	92.48	19658768	94.07	98.52	94.58
X54	HCP44	53	Male	24.3	350	(150:150)	35976462	10.79	44	97.58	93.29	34414655	95.66	98.69	95.07
X56	HCP45	42	Male	20.2	350	(150:150)	19852397	5.96	43	97.66	93.7	18379720	92.58	98.79	95.45
X57	HCP46	50	Female	22.7	350	(150:150)	21407775	6.42	45	97.19	92.42	20243455	94.56	98.5	94.53
X58	HCP47	38	Male	20.5	350	(150:150)	21976870	6.59	44	97.2	92.53	20430008	92.96	98.51	94.63
X59	HCP48	46	Male	21.8	350	(150:150)	21099478	6.33	44	97.25	92.56	20102360	95.27	98.48	94.51
X62	HCP49	63	Male	22	350	(150:150)	21373612	6.41	44	97.36	92.83	20192221	94.47	98.59	94.82
X46	HCP50	42	Male	19.7	350	(150:150)	21952675	6.59	46	97.21	92.62	20854868	95	98.54	94.73
X63	HCP51	42	Male	24.7	350	(150:150)	22467655	6.74	36	97.64	93.38	21432752	95.39	98.64	94.96
X64	HCP52	67	Male	23.5	350	(150:150)	21905458	6.57	43	97.45	93.05	20766986	94.8	98.66	95.03
X66	HCP53	39	Female	24.5	350	(150:150)	22199148	6.66	44	97.42	93.01	20015837	90.16	98.63	94.97
X67	HCP54	60	Male	24.2	350	(150:150)	20494236	6.15	37	97.64	93.46	19513332	95.21	98.7	95.11
X68	HCP55	41	Male	22.3	350	(150:150)	21887659	6.57	43	97.35	92.79	20828453	95.16	98.55	94.71
X69	HCP56	40	Male	24.4	350	(150:150)	22393085	6.72	45	97.35	92.8	21223089	94.78	98.58	94.81
X71	HCP57	60	Male	19.1	350	(150:150)	19590195	5.88	43	97.22	92.48	18207531	92.94	98.49	94.5
X72	HCP58	40	Male	19.8	350	(150:150)	21589573	6.48	45	97.29	92.66	20300279	94.03	98.53	94.66
X73	HCP59	45	Female	18.8	350	(150:150)	21756573	6.53	44	97.68	93.72	20599771	94.68	98.81	95.51
X74	HCP60	55	Female	20.6	350	(150:150)	21602652	6.48	42	98.33	95.06	20806275	96.31	98.98	96.1
X75	HCP61	38	Male	21	350	(150:150)	21345154	6.4	44	97.67	93.7	20044572	93.91	98.81	95.53
X77	HCP62	53	Male	20.2	350	(150:150)	20457468	6.14	41	97.16	92.29	18545297	90.65	98.43	94.32
X82	HCP63	60	Male	23.8	350	(150:150)	21586802	6.48	44	97.33	92.76	20447182	94.72	98.59	94.8
X83	HCP64	41	Female	20.8	350	(150:150)	22400460	6.72	43	97.46	93.11	21391447	95.5	98.62	94.94
X84	HCP65	56	Male	20.3	350	(150:150)	21541497	6.46	48	97.28	92.73	20295349	94.22	98.6	94.89
05_P1D1AG_	HCP66	49	Male	22	350	(150:150)	23292484	6.99	43	96.84	91.75	21550418	92.52	98.36	94.17
12_P5D1AG_	HCP67	58	Female	19.4	350	(150:150)	22631194	6.79	45	97.29	92.68	21604268	95.46	98.54	94.66
14_P6D1AG_	HCP68	51	Male	23.6	350	(150:150)	21786466	6.54	43	97.51	93.1	21029356	96.52	98.53	94.68
RGA66731_P1D1BQ_	HAP01	57	Male	19	350	(150:150)	21307518	6.39	44	97.72	93.42	20313664	95.34	98.69	94.99
RGA71254_P2D1BQ_	HAP02	49	Male	24.8	350	(150:150)	21323416	6.4	44	97.75	93.44	20299181	95.2	98.7	94.99
RGA67003_P3D1BQ_	HAP03	64	Male	23.4	350	(150:150)	22050145	6.62	43	97.68	93.28	21080814	95.6	98.66	94.85
RGA72614_P4D1BQ_	HAP04	42	Male	19.8	350	(150:150)	22814443	6.84	43	97.38	92.85	21673757	95	98.52	94.62
RGA67069_P5D1BQ_	HAP05	57	Male	18.5	350	(150:150)	20186439	6.06	43	97.65	93.15	19189111	95.06	98.61	94.7
RGA67074_P6D1BQ_	HAP06	55	Male	23.7	350	(150:150)	11105875	3.33	54	97.72	93.86	10161648	91.5	98.73	95.55
RGA69898_P7D1BQ_	HAP07	31	Female	23	350	(150:150)	23214948	6.96	47	97.59	93.27	22124961	95.3	98.63	94.95
RGA72571_P8D1BQ_	HAP08	45	Male	23.2	350	(150:150)	22868382	6.86	42	97.67	93.24	21900772	95.77	98.63	94.76
2	HAP09	30	Male	23.4	350	(150:150)	44887778	13.47	38	97.85	93.74	37022589	82.48	98.96	95.41
40	HAP10	38	Male	19	350	(150:150)	30162928	9.05	62	97.46	93.61	19808655	65.67	99.08	96.2
N16	HAP11	62	Male	20.8	350	(150:150)	20987382	6.3	44	98.1	94.59	20184218	96.17	99	96.06
N29	HAP12	55	Female	19.2	350	(150:150)	20411187	6.12	46	98.11	94.57	19344040	94.77	99.04	96.15
N43	HAP13	50	Female	24	350	(150:150)	20478598	6.14	41	98.07	94.41	19569862	95.56	98.95	95.87
N44	HAP14	71	Male	22.5	350	(150:150)	20724595	6.22	49	98.08	94.59	19909840	96.07	99	96.09
N7	HAP15	50	Male	20.6	350	(150:150)	20705852	6.21	44	97.11	92.22	19420914	93.79	98.44	94.37
N9	HAP16	52	Female	18.9	350	(150:150)	44336619	13.3	46	97.87	94.14	40108562	90.46	98.93	95.86
N14	HAP17	49	Female	20.5	350	(150:150)	22426842	6.73	44	97.46	93.11	21275716	94.87	98.66	95.06
N15	HAP18	42	Female	20.6	350	(150:150)	23818167	7.15	49	97.67	93.82	22569327	94.76	98.84	95.68
N21	HAP19	43	Male	23.2	350	(150:150)	21389957	6.42	43	97.26	92.63	18579383	86.86	98.56	94.72
N27	HAP20	39	Male	22.6	350	(150:150)	23331559	7	44	97.65	93.64	22077982	94.63	98.74	95.37
N33	HAP21	59	Male	24.2	350	(150:150)	22481627	6.74	42	97.32	92.71	21421601	95.28	98.54	94.65
N34	HAP22	63	Male	21.5	350	(150:150)	22095492	6.63	47	97.41	93.02	20895817	94.57	98.65	95.02
N35	HAP23	45	Male	19.3	350	(150:150)	22108397	6.63	43	97.68	93.71	20719019	93.72	98.79	95.48
N46	HAP24	41	Male	23.1	350	(150:150)	22293088	6.69	45	97.77	93.88	20963487	94.04	98.84	95.62
N47	HAP25	50	Female	23.4	350	(150:150)	34550863	10.37	44	97.57	93.2	32703726	94.65	98.66	95.02
N48	HAP26	56	Male	22.1	350	(150:150)	22238917	6.67	44	97.74	93.82	21110902	94.93	98.78	95.48
N17	HAP27	53	Male	23.4	350	(150:150)	21680150	6.5	43	97.35	92.82	20439405	94.28	98.63	94.9
X48	HAP28	57	Male	21.7	350	(150:150)	23119613	6.94	44	97.5	93.19	21520752	93.08	98.68	95.09
X52	HAP29	48	Female	21.8	350	(150:150)	21445482	6.43	43	97.46	93.03	20385931	95.06	98.63	94.92
X55	HAP30	57	Female	21.2	350	(150:150)	21659456	6.5	44	97.19	92.45	20049779	92.57	98.53	94.62
X60	HAP31	67	Female	18.7	350	(150:150)	24412287	7.32	44	98.35	95.16	23433467	95.99	99.04	96.31
X47	HAP32	60	Female	19.2	350	(150:150)	20656496	6.2	44	97.14	92.35	19566712	94.72	98.47	94.47
X78	HAP33	48	Male	18.7	350	(150:150)	22119889	6.64	43	97.23	92.49	21011518	94.99	98.48	94.49
X79	HAP34	46	Male	22.6	350	(150:150)	21110743	6.33	43	97.26	92.61	17795637	84.3	98.55	94.69
X80	HAP35	61	Male	20.5	350	(150:150)	22327183	6.7	43	97.31	92.71	19415285	86.96	98.57	94.74
02_P2D1BG_	HAP36	58	Male	21.8	350	(150:150)	21983587	6.6	45	97.3	92.44	21030755	95.67	98.34	94.12
03_P3D1BG_	HAP37	70	Female	24.3	350	(150:150)	21758510	6.53	46	97.12	92.11	20462983	94.05	98.45	94.31
04_P4D1BG_	HAP38	62	Female	20.1	350	(150:150)	21006950	6.3	49	96.78	91.6	19550529	93.07	98.39	94.2
06_P5D1BG_	HAP39	53	Male	21.1	350	(150:150)	22737613	6.82	49	97.73	93.75	21797017	95.86	98.74	95.39
07_P2D1BG_	HAP40	51	Female	23.3	350	(150:150)	22094401	6.63	49	97.64	93.49	21191264	95.91	98.67	95.14
08_P3D1BG_	HAP41	52	Male	20	350	(150:150)	22327528	6.7	45	98.07	94.38	20571979	92.14	98.91	95.73
09_P4D1BG_	HAP42	57	Male	19	350	(150:150)	21079784	6.32	48	98.15	94.6	20369152	96.63	98.94	95.87
16_P6D1BG_	HAP43	56	Female	20.4	350	(150:150)	21856272	6.56	39	97.4	92.84	18404832	84.21	98.47	94.46
X81	HAP44	66	Male	21.5	350	(150:150)	23891996	7.17	42	97.41	92.69	22632423	94.73	98.53	94.48
P1D1A	CCP01	59	Female	22.8057	350	(150:150)	23146353	6.94	35	97.06	91.77	21821380	94.28	98.31	93.79
P2D1A	CCP02	40	Female	23.33	350	(150:150)	24385932	7.32	43	97.41	92.63	23084910	94.66	98.52	94.44
P3D1A	CCP03	42	Female	23.8751	350	(150:150)	43640620	13.09	46	98.13	94.19	42292342	96.91	98.81	95.3
P4D1A	CCP04	65	Female	24.4444	350	(150:150)	24284592	7.29	44	97.43	92.7	23086945	95.07	98.52	94.47
P5D1A	CCP05	63	Female	18.7305	350	(150:150)	23583000	7.07	44	97.16	92.19	20402048	86.51	98.44	94.24
P6D1A	CCP06	47	Female	20.8117	350	(150:150)	20825101	6.25	43	98.19	94.74	20065226	96.35	99.02	96.1
P7D1A	CCP07	47	Male	20.8117	350	(150:150)	23239797	6.97	44	97.33	92.53	22111619	95.15	98.49	94.4
P8D1A	CCP08	50	Male	26.8274	350	(150:150)	22947429	6.88	44	97.35	92.55	21709655	94.61	98.49	94.39
P9D1A	CCP09	48	Female	32.526	350	(150:150)	24015382	7.2	47	97.23	92.41	22695742	94.51	98.5	94.47
P10D1A	CCP10	47	Male	22.4323	350	(150:150)	23971229	7.19	44	97.44	92.71	22613589	94.34	98.56	94.56
P11D1A	CCP11	57	Male	25.2493	350	(150:150)	25426467	7.63	44	97.64	93.15	24108412	94.82	98.64	94.81
P12D1A	CCP12	40	Male	22.4913	350	(150:150)	24698372	7.41	42	97.48	92.78	21348212	86.44	98.54	94.5
P13D1A	CCP13	49	Male	22.3863	350	(150:150)	23233417	6.97	44	97.35	92.59	21973818	94.58	98.54	94.53
P14D1A	CCP14	53	Male	27.3797	350	(150:150)	23922860	7.18	44	97.54	92.94	22765055	95.16	98.57	94.62
P15D1A	CCP15	43	Female	22.1443	350	(150:150)	24183826	7.26	43	97.54	92.91	23030089	95.23	98.56	94.58
P16D1A	CCP16	46	Male	19.6506	350	(150:150)	24400860	7.32	44	97.52	92.94	23173338	94.97	98.58	94.65
P17D1A	CCP17	59	Female	24.4898	350	(150:150)	25002858	7.5	48	97.62	93.23	23933735	95.72	98.64	94.86
P18D1A	CCP18	73	Male	19.8791	350	(150:150)	25312715	7.59	42	97.63	93.11	24254449	95.82	98.59	94.65
P19D1A	CCP19	48	Male	23.03	350	(150:150)	25092868	7.53	44	97.57	93.02	23428406	93.37	98.62	94.75
P20D1A	CCP20	43	Female	23.597	350	(150:150)	22540426	6.76	41	96.85	91.46	19325232	85.74	98.28	93.76
P21D1A	CCP21	49	Female	17.1875	350	(150:150)	20038226	6.01	42	96.91	91.67	18839735	94.02	98.32	93.92
P22D1A	CCP22	63	Female	20.3244	350	(150:150)	24009324	7.2	48	97.46	92.86	22862842	95.22	98.55	94.62
P23D1A	CCP23	66	Male	19.5312	350	(150:150)	24150712	7.25	41	97.5	92.79	22970680	95.11	98.54	94.48
P24D1A	CCP24	48	Female	19.2837	350	(150:150)	23976636	7.19	43	97.39	92.64	22745162	94.86	98.51	94.44
P25D1A	CCP25	41	Female	20.4444	350	(150:150)	24745964	7.42	42	97.48	92.79	23489383	94.92	98.56	94.54
P26D1A	CCP26	61	Female	18.9745	350	(150:150)	23402554	7.02	44	97.45	92.78	22178437	94.77	98.57	94.63
P27D1A	CCP27	67	Female	22.8928	350	(150:150)	20636924	6.19	45	96.94	91.81	19253050	93.29	98.4	94.18
P29D1A	CCP28	48	Female	23.2335	350	(150:150)	23749883	7.12	43	97.38	92.66	22627962	95.28	98.53	94.5
P30D1A	CCP29	49	Female	26.2227	350	(150:150)	24191850	7.26	45	97.42	92.76	22926375	94.77	98.58	94.66
P31D1A	CCP30	66	Male	25.5367	350	(150:150)	20116173	6.03	42	96.86	91.65	18850408	93.71	98.36	94.04
P32D1A	CCP31	57	Male	22.4913	350	(150:150)	24077478	7.22	45	97.37	92.6	22773426	94.58	98.52	94.48
P33D1A	CCP32	54	Female	22.3488	350	(150:150)	23300080	6.99	46	96.99	91.91	21793212	93.53	98.42	94.23
P34D1A	CCP33	41	Male	22.0317	350	(150:150)	20707629	6.21	44	97.05	91.99	19552427	94.42	98.39	94.14
P35D1A	CCP34	48	Female	26.3656	350	(150:150)	24609975	7.38	46	97.15	92.23	22623495	91.93	98.49	94.42
P36D1A	CCP35	55	Female	22.4766	350	(150:150)	23767565	7.13	42	97.42	92.59	22613009	95.14	98.48	94.32
P37D1A	CCP36	50	Female	19.052	350	(150:150)	23470045	7.04	44	97.01	91.94	21856436	93.12	98.43	94.24
P38D1A	CCP37	47	Male	36.6864	350	(150:150)	23065117	6.92	43	97.34	92.5	21912677	95	98.48	94.35
P40D1A	CCP38	42	Female	24.2215	350	(150:150)	23582760	7.07	43	97.12	92.16	15238613	64.62	98.5	94.44
P41D1A	CCP39	47	Female	23.7332	350	(150:150)	23579630	7.07	44	97.53	92.95	22419287	95.08	98.6	94.69
P42D1A	CCP40	40	Male	20.5499	350	(150:150)	24557586	7.37	43	97.47	92.83	23413814	95.34	98.57	94.61
P43D1A	CCP41	43	Male	27.1809	350	(150:150)	24581302	7.37	46	97.44	92.79	23317340	94.86	98.56	94.61
P44D1A	CCP42	58	Female	27.4589	350	(150:150)	23333611	7	46	97.19	92.26	21928217	93.98	98.48	94.37
P45D1A	CCP43	45	Male	25.5367	350	(150:150)	23371219	7.01	44	97.38	92.58	22180202	94.9	98.5	94.4
P46D1A	CCP44	53	Female	23.3564	350	(150:150)	20803428	6.24	42	96.76	91.41	16200100	77.87	98.32	93.93
P1D1A	CCP45	51	Male	23.4375	350	(150:150)	22510564	6.75	44	97.53	93.24	21519206	95.6	98.67	95.05
P2D1A	CCP46	47	Female	22.8571	350	(150:150)	22496650	6.75	44	97.64	93.38	21381949	95.05	98.71	95.13
P3D1A	CCP47	45	Female	20.7008	350	(150:150)	27258074	8.18	46	97.86	93.8	25916453	95.08	98.8	95.35
P4D1A	CCP48	48	Female	18.75	350	(150:150)	24705017	7.41	47	96.88	90.78	22911112	92.74	98.05	92.68
P5D1A	CCP49	61	Male	22.8928	350	(150:150)	22881067	6.86	44	97.67	93.46	21846919	95.48	98.72	95.17
P6D1A	CCP50	44	Female	22.4913	350	(150:150)	24090545	7.23	44	97.53	92.89	22969252	95.35	98.55	94.53
P7D1A	CCP51	50	Male	22.4813	350	(150:150)	23539679	7.06	44	97.39	92.9	20364458	86.51	98.64	94.89
P8D1A	CCP52	49	Female	23.9158	350	(150:150)	23062381	6.92	44	97.5	93.26	21026766	91.17	98.71	95.18
P10D1A	CCP53	48	Female	22.2137	350	(150:150)	23074036	6.92	45	97.51	93.12	22080633	95.69	98.61	94.86
P11D1A	CCP54	49	Female	22.9421	350	(150:150)	22405098	6.72	41	97.49	93.1	21000712	93.73	98.62	94.88
P12D1A	CCP55	43	Female	27.3909	350	(150:150)	20455120	6.14	41	97.51	93.55	18515295	90.52	98.82	95.52
P13D1A	CCP56	59	Female	23.4375	350	(150:150)	22783226	6.83	44	97.51	93.19	21858266	95.94	98.64	94.98
P14D1A	CCP57	51	Male	23.8751	350	(150:150)	22834506	6.85	43	97.66	93.44	21850049	95.69	98.71	95.13
P15D1A	CCP58	58	Female	25.3906	350	(150:150)	22485334	6.75	42	97.69	93.5	21468681	95.48	98.74	95.19
P32D1B	CCP59	70	Female	19.3962	350	(150:150)	22217288	6.67	43	97.74	93.57	21277411	95.77	98.74	95.2
P17D1A	CCP60	47	Male	22.806	350	(150:150)	19814383	5.94	42	97.68	93.48	18906075	95.42	98.75	95.21
P18D1A	CCP61	59	Female	21.551	350	(150:150)	21580573	6.47	42	97.74	93.64	20723823	96.03	98.76	95.27
P19D1A	CCP62	51	Female	25.3906	350	(150:150)	22585817	6.78	44	97.62	93.28	21535266	95.35	98.67	94.99
P20D1A	CCP63	64	Female	23.4375	350	(150:150)	22695529	6.81	47	97.64	93.42	21603005	95.19	98.71	95.17
P21D1A	CCP64	64	Female	19.9219	350	(150:150)	23531825	7.06	48	97.6	93.28	22476756	95.52	98.64	94.97
P22D1A	CCP65	62	Female	20.202	350	(150:150)	20832769	6.25	42	97.75	93.44	19718752	94.65	98.69	95
P23D1A	CCP66	46	Female	21.8522	350	(150:150)	20964383	6.29	44	97.11	92.44	19975097	95.28	98.5	94.58
P24D1A	CCP67	46	Female	24.1288	350	(150:150)	23529054	7.06	44	97.58	93.17	22443256	95.39	98.62	94.86
P25D1A	CCP68	55	Female	22.8928	350	(150:150)	22847563	6.85	46	97.57	93.24	21771195	95.29	98.66	95.03
P26D1A	CCP69	50	Male	23.1562	350	(150:150)	21963127	6.59	44	97.81	93.78	21030460	95.75	98.79	95.39
P27D1A	CCP70	44	Male	22.4913	350	(150:150)	23305410	6.99	44	97.54	93.05	21998501	94.39	98.67	94.93
P28D1A	CCP71	58	Female	22.4913	350	(150:150)	22207325	6.66	44	97.77	93.7	21358362	96.18	98.72	95.22
P29D1A	CCP72	46	Male	19.4674	350	(150:150)	22694958	6.81	45	97.72	93.58	21620708	95.27	98.76	95.3
control1	CCP73	51	Female	23.7332	350	(150:150)	21739096	6.52	46	98.21	94.57	20887423	96.08	98.96	96.21
control2	CCP74	24	Female	23.4375	350	(150:150)	21531044	6.46	48	98.13	94.35	20658970	95.95	98.9	96.03
control3	CCP75	54	Male	21.7994	350	(150:150)	21906374	6.57	46	98.9	96.42	21268520	97.09	99.38	97.53
control4	CCP76	65	Female	25.9695	350	(150:150)	21372485	6.41	44	98.26	94.69	20588371	96.33	98.97	96.26
control5	CCP77	28	Male	26.0617	350	(150:150)	21684273	6.51	45	98.15	94.36	20829596	96.06	98.9	96.01
control6	CCP78	33	Female	24.4473	350	(150:150)	21864355	6.56	49	98.09	94.34	20960649	95.87	98.92	96.12
P1D1B	CAP01	55	Male	19.5	350	(150:150)	20757561	6.23	42	97.14	92.05	19522524	94.05	98.39	94.08
P2D1B	CAP02	49	Female	23.2335	350	(150:150)	24187768	7.26	42	97.19	92.21	22806618	94.29	98.45	94.24
P3D1B	CAP03	57	Male	24.5	350	(150:150)	23426454	7.03	44	97.15	92.2	22078662	94.25	98.48	94.37
P4D1B	CAP04	58	Female	23.7	350	(150:150)	24411798	7.32	45	97.59	93.06	23320832	95.53	98.58	94.66
P5D1B	CAP05	42	Female	22.6	350	(150:150)	25150934	7.55	42	97.46	92.65	23870859	94.91	98.48	94.31
P6D1B	CAP06	63	Male	22.0386	350	(150:150)	23402809	7.02	48	97.44	92.86	22267065	95.15	98.58	94.72
P7D1B	CAP07	54	Female	24.1	350	(150:150)	23179408	6.95	43	97.42	92.71	21911312	94.53	98.56	94.59
P8D1B	CAP08	51	Male	22.231	350	(150:150)	19714664	5.91	46	97	91.9	18340810	93.03	98.42	94.21
P9D1B	CAP09	70	Female	22.6	350	(150:150)	24575177	7.37	46	97.39	92.66	23126567	94.11	98.54	94.55
P10D1B	CAP10	65	Male	20.6575	350	(150:150)	24600601	7.38	45	97.43	92.77	23316503	94.78	98.58	94.64
P11D1B	CAP11	45	Female	23.6	350	(150:150)	24649911	7.39	45	97.34	92.56	23303503	94.54	98.52	94.48
P12D1B	CAP12	52	Female	21.7504	350	(150:150)	19830307	5.95	44	97	91.86	18527386	93.43	98.4	94.14
P13D1B	CAP13	42	Female	20.83	350	(150:150)	20685590	6.21	45	98.01	94.09	20093134	97.14	98.75	95.25
P14D1B	CAP14	60	Female	25.3906	350	(150:150)	20261408	6.08	44	97.14	92.08	19031391	93.93	98.42	94.16
P15D1B	CAP15	44	Male	19.7	350	(150:150)	23411335	7.02	42	97.39	92.55	22156259	94.64	98.47	94.31
P16D1B	CAP16	51	Female	24.2	350	(150:150)	23922503	7.18	42	97.7	93.17	22928089	95.84	98.58	94.6
P17D2B	CAP17	60	Female	22	350	(150:150)	23441047	7.03	45	97.7	93.59	22431551	95.69	98.73	95.24
P18D1B	CAP18	62	Female	23.7	350	(150:150)	24305979	7.29	45	97.51	92.87	23115617	95.1	98.56	94.59
P19D1B	CAP19	59	Male	19.5918	350	(150:150)	23320075	7	45	97.2	92.3	21929519	94.04	98.49	94.41
P20D1B	CAP20	66	Female	21.7778	350	(150:150)	24192285	7.26	43	97.5	92.84	23043952	95.25	98.54	94.5
P21D1B	CAP21	55	Female	24.2	350	(150:150)	22834685	6.85	44	97.23	92.33	21550903	94.38	98.48	94.37
P22D2B	CAP22	61	Female	20.5	350	(150:150)	23243473	6.97	43	97.57	93.05	22057267	94.9	98.58	94.7
P24D1B	CAP23	58	Male	22.0386	350	(150:150)	23529703	7.06	40	97.41	92.62	22459120	95.45	98.47	94.3
P25D1B	CAP24	46	Male	19.2	350	(150:150)	23261090	6.98	43	97.28	92.4	21800993	93.72	98.47	94.32
P26D1B	CAP25	64	Male	25.8264	350	(150:150)	24246417	7.27	42	97.12	91.99	22340544	92.14	98.39	94.06
P27D1B	CAP26	59	Male	20	350	(150:150)	20736008	6.22	43	96.98	91.72	19188226	92.54	98.38	94.03
P28D1B	CAP27	54	Male	25.4694	350	(150:150)	37226354	11.17	43	97.83	93.38	35080628	94.24	98.65	94.75
P29D1B	CAP28	37	Female	21.2	350	(150:150)	23691682	7.11	45	97.32	92.45	22356253	94.36	98.5	94.38
P30D1B	CAP29	71	Female	23.6275	350	(150:150)	32170007	9.65	44	97.79	93.48	30868580	95.95	98.68	94.92
P31D1B	CAP30	55	Male	23.7	350	(150:150)	45474957	13.64	43	98.11	94.06	43380388	95.39	98.77	95.18
P32D1B	CAP31	56	Male	24	350	(150:150)	28028634	8.41	42	97.58	93.01	26475113	94.46	98.61	94.68
P33D1B	CAP32	45	Female	18.5	350	(150:150)	50746833	15.22	42	97.33	92.36	47354033	93.31	98.45	94.22
P34D1B	CAP33	55	Female	21.8	350	(150:150)	24194813	7.26	45	97.18	92.2	22633146	93.55	98.47	94.33
P35D1B	CAP34	60	Female	18.9745	350	(150:150)	24388331	7.32	41	97.23	92.13	22447754	92.04	98.42	94.1
P36D1B	CAP35	54	Male	21.2	350	(150:150)	24675912	7.4	43	97.3	92.36	23258213	94.25	98.46	94.26
P37D1B	CAP36	59	Male	25.3906	350	(150:150)	24145142	7.24	44	97.23	92.24	22653306	93.82	98.47	94.27
P38D1B	CAP37	52	Male	26.1224	350	(150:150)	33371993	10.01	42	97.66	92.96	30030594	89.99	98.53	94.4
P39D1B	CAP38	59	Male	19.9	350	(150:150)	24295410	7.29	45	97.32	92.44	21658845	89.15	98.59	94.63
P40D1B	CAP39	47	Female	21.83	350	(150:150)	23773192	7.13	45	97.28	92.4	22413780	94.28	98.48	94.36
P41D1B	CAP40	55	Male	24.7409	350	(150:150)	24830535	7.45	43	97.34	92.46	23368349	94.11	98.5	94.36
P42D1B	CAP41	54	Female	19.3	350	(150:150)	39010612	11.7	42	97.98	93.68	37299758	95.61	98.68	94.82
P43D1B	CAP42	64	Female	20.7	350	(150:150)	23597640	7.08	44	97.69	93	22199994	94.08	98.56	94.47
P44D2B	CAP43	63	Male	24.5	350	(150:150)	24115212	7.23	44	97.72	93.45	23026785	95.49	98.67	95
P45D1B	CAP44	59	Male	23.5294	350	(150:150)	44418560	13.33	44	97.2	92.14	41903493	94.34	98.35	94
P46D1B	CAP45	66	Female	20.6	350	(150:150)	34928464	10.48	47	97.74	93.4	33484618	95.87	98.65	94.86
P47D1B	CAP46	40	Male	29.4118	350	(150:150)	39251182	11.78	42	97.9	93.52	37817205	96.35	98.63	94.7
P48D1B	CAP47	50	Male	21.8	350	(150:150)	25045538	7.51	41	97.44	92.59	23646535	94.41	98.5	94.32
P49D1B	CAP48	67	Female	22.231	350	(150:150)	23618844	7.09	44	97.16	92.11	22094929	93.55	98.42	94.15
P51D1B	CAP49	58	Male	21.0813	350	(150:150)	24459780	7.34	43	97.12	91.97	22785148	93.15	98.37	94.02
P52D1B	CAP50	49	Female	22.6326	350	(150:150)	24920168	7.48	43	97.55	92.85	23565322	94.56	98.56	94.53
P53D1B	CAP51	44	Male	22.3081	350	(150:150)	23094750	6.93	40	97.06	91.92	21711652	94.01	98.38	94.05
P54D1B	CAP52	56	Female	23	350	(150:150)	24794988	7.44	41	97.27	92.35	23474534	94.67	98.46	94.28
P55D1B	CAP53	49	Male	20.8	350	(150:150)	24669042	7.4	44	97.49	92.76	23167382	93.91	98.57	94.57
P56D1B	CAP54	44	Male	24.7	350	(150:150)	37468874	11.24	46	98.14	94.35	36440494	97.26	98.86	95.51
P57D2B	CAP55	49	Female	24.7	350	(150:150)	22708278	6.81	43	97.64	93.32	21728470	95.69	98.64	94.91
P58D1B	CAP56	55	Male	20.7612	350	(150:150)	44077717	13.22	42	97.16	92.03	41504148	94.16	98.32	93.9
P59D1B	CAP57	73	Female	20.1	350	(150:150)	24857791	7.46	43	97.41	92.62	23237080	93.48	98.54	94.49
P60D1B	CAP58	64	Male	21.7	350	(150:150)	24830698	7.45	45	97.55	92.94	23611510	95.09	98.58	94.63
P61D1B	CAP59	59	Female	20.753	350	(150:150)	25336484	7.6	44	97.5	92.83	24065607	94.98	98.57	94.58
P62D1B	CAP60	59	Female	21.9	350	(150:150)	24341978	7.3	41	97.32	92.43	23147083	95.09	98.45	94.24
P63D1B	CAP61	48	Male	21.2585	350	(150:150)	24680604	7.4	42	97.38	92.48	23331613	94.53	98.47	94.26
P1D1B	CAP62	44	Male	20.4	350	(150:150)	23324428	7	43	97.52	93.03	22032729	94.46	98.66	94.89
P2D1B	CAP63	47	Female	20.3	350	(150:150)	24095844	7.23	43	97.52	93.05	22758135	94.45	98.66	94.92
P3D1B	CAP64	72	Female	27.0552	350	(150:150)	22056788	6.62	42	97.55	93.18	21023238	95.31	98.67	94.98
P4D1B	CAP65	57	Male	18.7	350	(150:150)	22979921	6.89	43	97.72	93.55	21997644	95.73	98.73	95.19
P5D1B	CAP66	58	Female	22.4	350	(150:150)	22560674	6.77	45	97.71	93.52	21456276	95.1	98.74	95.22
P6D1B	CAP67	44	Male	21.7	350	(150:150)	24024672	7.21	43	97.58	93.17	23048886	95.94	98.6	94.8
P7D1B	CAP68	46	Male	18.8	350	(150:150)	23367707	7.01	49	97.61	93.48	22266937	95.29	98.75	95.33
P8D1B	CAP69	47	Male	24.6914	350	(150:150)	22875571	6.86	43	97.35	92.8	21720839	94.95	98.61	94.8
P9D1B	CAP70	67	Male	20.7612	350	(150:150)	23230483	6.97	45	97.64	93.35	22170920	95.44	98.67	95.04
P10D1B	CAP71	60	Female	20.3	350	(150:150)	22136684	6.64	44	97.7	93.64	21235655	95.93	98.77	95.34
P11D1B	CAP72	55	Male	25.7117	350	(150:150)	22387039	6.72	41	97.62	93.38	21506595	96.07	98.68	95.06
P12D1B	CAP73	42	Male	24.3	350	(150:150)	21765346	6.53	45	97.67	93.49	20824818	95.68	98.72	95.19
P13D1B	CAP74	51	Male	20	350	(150:150)	23041970	6.91	38	97.67	93.4	22110126	95.96	98.68	95
P14D1B	CAP75	55	Male	19.4	350	(150:150)	23193660	6.96	43	97.82	93.75	22143715	95.47	98.8	95.36
P15D1B	CAP76	68	Male	20.3727	350	(150:150)	22768526	6.83	45	97.7	93.53	21765229	95.59	98.73	95.2
P16D1B	CAP77	75	Male	21.6	350	(150:150)	21904360	6.57	43	97.67	93.47	20995884	95.85	98.72	95.15
P17D1B	CAP78	49	Male	27.7767	350	(150:150)	22159660	6.65	42	97.53	93.18	21223041	95.77	98.65	94.95
P18D1B	CAP79	47	Male	24.8	350	(150:150)	22576941	6.77	44	97.6	93.29	21622011	95.77	98.66	94.98
P20D1B	CAP80	40	Male	18.0324	350	(150:150)	22605093	6.78	42	97.7	93.54	21596910	95.54	98.75	95.24
P21D1B	CAP81	52	Male	26.3656	350	(150:150)	23802929	7.14	42	97.59	93.16	22676531	95.27	98.63	94.84
P22D1B	CAP82	60	Male	23.3067	350	(150:150)	22925907	6.88	46	97.58	93.27	21832538	95.23	98.67	95.05
P23D1B	CAP83	51	Male	20	350	(150:150)	22430887	6.73	45	97.56	93.13	21397305	95.39	98.6	94.83
P24D1B	CAP84	63	Female	22.8	350	(150:150)	20938890	6.28	40	96.99	91.22	19484389	93.05	98.14	93.02
P25D1B	CAP85	51	Male	23.4	350	(150:150)	24307962	7.29	39	97.67	93.33	21909965	90.13	98.7	94.99
P26D1B	CAP86	58	Male	22.0386	350	(150:150)	21808529	6.54	44	97.58	93.39	20888236	95.78	98.72	95.19
P27D1B	CAP87	59	Male	20	350	(150:150)	22998797	6.9	42	97.67	93.47	21973265	95.54	98.73	95.17
P28D1B	CAP88	50	Male	23.2	350	(150:150)	19702008	5.91	42	97.25	92.58	18756934	95.2	98.52	94.59
P29D1B	CAP89	70	Male	20.9	350	(150:150)	21785043	6.54	43	97.73	93.56	20845430	95.69	98.73	95.18
P30D1B	CAP90	41	Female	31.25	350	(150:150)	21054832	6.32	45	97.71	93.57	20103212	95.48	98.76	95.27
P31D1B	CAP91	44	Female	22.5	350	(150:150)	22305975	6.69	41	97.65	93.33	21182011	94.96	98.68	94.99
P16D1A	CAP92	49	Female	25.0967	350	(150:150)	22663171	6.8	48	97.52	93.18	21331082	94.12	98.69	95.12
P33D1B	CAP93	51	Male	22.6	350	(150:150)	21566276	6.47	43	97.67	93.32	20607741	95.56	98.65	94.92
P34D1B	CAP94	40	Female	21.9	350	(150:150)	22760891	6.83	44	97.68	93.49	21695011	95.32	98.73	95.2
P35D1B	CAP95	67	Male	19.1	350	(150:150)	22793965	6.84	45	97.69	93.5	21741749	95.38	98.72	95.19
P36D1B	CAP96	72	Male	21.5349	350	(150:150)	22059544	6.62	43	97.68	93.43	21028023	95.32	98.71	95.1
P37D1B	CAP97	57	Female	22.8624	350	(150:150)	21839756	6.55	42	96.91	90.82	20361454	93.23	98.12	92.79
P38D1B	CAP98	78	Male	23.8	350	(150:150)	22911468	6.87	45	97.31	92.73	21629705	94.41	98.59	94.79
P39D1B	CAP99	49	Female	20.6	350	(150:150)	23101489	6.93	42	97.75	93.54	21808879	94.4	98.79	95.27
P19D1B	CAP100	48	Male	22.0386	350	(150:150)	24348947	7.3	44	97.58	93.27	23208509	95.32	98.71	95.1
polyp1	CAP101	69	Female	20.3125	350	(150:150)	22095241	6.63	54	97.93	93.9	21097553	95.48	98.84	95.84
polyp2	CAP102	63	Female	26.0262	350	(150:150)	20219047	6.07	48	98.29	94.76	19469902	96.29	98.98	96.28
polyp3	CAP103	59	Male	24.2215	350	(150:150)	21480365	6.44	47	98.83	96.29	20806803	96.86	99.36	97.5
polyp4	CAP104	73	Male	20.7612	350	(150:150)	20652155	6.2	46	98.38	95.05	19936012	96.53	99.04	96.52
polyp5	CAP105	60	Male	26.0617	350	(150:150)	21548146	6.46	49	98.18	94.51	20638817	95.78	98.95	96.21
polyp6	CAP106	55	Female	22.1893	350	(150:150)	20923270	6.28	48	98.3	94.85	20147736	96.29	99.01	96.42
Individual ID：HAP=High-altitude adenoma population ；HCP=high-altitude control population；CAP=Coastal adenoma population；CCP=Coastal control population

## Sheet: Table S2
Table S2. Baseline characteristics of the study population.
Variables	CCP (n=78)	CAP (n=106)	P-value		Variables	HCP (n = 78)	HAP (n = 106)	P-value
Age	50.99 ± 9.16	55.57 ± 8.98	0.001		Age	50.99 ± 9.16	55.57 ± 8.98	0.419
Bmi	23.10 ± 2.99	22.41 ± 2.39	0.094		Bmi	23.10 ± 2.99	22.41 ± 2.39	0.933
Gender, n(%)			0.004		Gender, n(%)			0.896
Female	50 (64.10)	45 (42.45)			Female	50 (64.10)	45 (42.45)
Male	28 (35.90)	61 (57.55)			Male	28 (35.90)	61 (57.55)

## Sheet: Table S3
Table S3. Validation of LEfSe-identified differential taxa.
Bacterial	P-value	Effect size R²	FDR_Q_Value	Significance (FDR)		Fungal	P-value	Effect size R²	FDR_Q_Value	Significance (FDR)
Megamonas_hypermegale	0.0109692	0.0306608	0.0274229	*		Monascus_purpureus	0.0429909	0.00107792	0.0429909	*
Streptococcus_pasteurianus	0.0085677	0.0375943	0.0274229	*		Cordyceps_militaris	0.0429909	0.00107792	0.0429909	*
Phocaeicola_vulgatus	0.0462755	0.0216148	0.0462755	*		Nannizzia_gypsea	0.00852922	0.00299421	0.0185137	*
Bacteroides_cellulosilyticus	0.0372966	0.0236014	0.0462755	*		Heterobasidion_irregulare	0.00268174	0.0230025	0.0162076	*
Megamonas_funiformis	0.00393048	0.0448397	0.0274229	*		Candida_albicans	0.021245	0.0210418	0.033992	*
Enterococcus_cecorum	0.0193741	0.0296212	0.0387481	*		Yarrowia_lipolytica	0.00925686	0.019919	0.0185137	*
Enterococcus_casseliflavus	0.0332913	0.0216756	0.0462755	*		Zygosaccharomyces_rouxii	0.00405191	0.00628715	0.0162076	*
Prevotella_copri	0.0456653	0.0217364	0.0462755	*		Magnusiomyces_capitatus	0.0429909	0.00107792	0.0429909	*
Phocaeicola_dorei	0.0272063	0.0265427	0.0453439	*
Fusobacterium_mortiferum	0.00925064	0.0350757	0.0274229	*
Archaeal	P-value	Effect size R²	FDR_Q_Value	Significance (FDR)		Viral	P-value	Effect size R²	FDR_Q_Value	Significance (FDR)
Methanobrevibacter_smithii	0.00308189	0.038278	0.0123276	*		virus_sp._ctiha2	4.81123e-15	0.177039	1.92449e-14	***
uncultured_Methanosarcina_sp.	0.0190205	0.0019163	0.038041	*		virus_sp._ctZer25	0.0450043	0.00108089	0.0450043	*
Thermococcus_sp._M36	0.0392078	0.0039145	0.0429909	*		Phage_sp._ctucZ11	0.00916984	0.00300246	0.0122265	*
Methanobrevibacter_oralis	0.00189517	0.0262743	0.0123276	*		Streptococcus_satellite_phage_Javan301	1.91941e-06	0.0737967	3.83881e-06	***
Methanomassiliicoccaceae_archaeon_DOK	0.0405393	0.00216813	0.0429909	*
Sulfolobus_islandicus	0.0429909	0.00107792	0.0429909	*
Methanobrevibacter_sp._YE315	0.0190196	0.0019163	0.038041	*
Methanocaldococcus_jannaschii	0.0429909	0.00107792	0.0429909	*

## Sheet: Table S4
Table S4. Validation of LEfSe-identified differential taxa.
Bacterial	P-value	Effect size R²	FDR_Q_Value	Significance (FDR)		Fungal	P-value	Effect size R²	FDR_Q_Value	Significance (FDR)
Anaerobutyricum_hallii	0.0203891	0.199281	0.0348291	*		Aspergillus_chevalieri	0.0401684	0.156497	0.0467124	**
Bacteroides_fragilis	0.00579495	0.0895074	0.0120988	*		Aspergillus_terreus	0.0442821	0.0942923	0.0419231	*
Bacteroides_sp__A1C1	0.0119339	0.137357	0.0456789	*		Blumeria_graminis	0.0120446	0.0765597	0.0182935	*
Bifidobacterium_catenulatum	0.00720338	0.0298358	0.0010101	***		Candida_albicans	0.0306183	0.0574198	0.0474589	*
Bifidobacterium_longum	0.0385271	0.159875	0.0234568	*		Torulaspora_delbrueckii	0.0236447	0.168882	0.0391028	*
Blautia_massiliensis	0.00550083	0.22799	0.0398765	*
Blautia_obeum	0.0458014	0.0472869	0.0151515	*
Bradyrhizobium_sp_	6.49237e-05	0.0354652	0.0487654	*		Archaeal	P-value	Effect size R²	FDR_Q_Value	Significance (FDR)
Butyricimonas_faecalis	0.00171676	0.173948	0.00234568	***		Methanobrevibacter_oralis	0.0306183	0.0574198	0.0367541	*
Catenibacterium_sp__co_0103	0.00258554	0.209695	0.0265432	*		Methanomethylovorans_hollandica	0.0174589	0.0574198	0.0123499	*
Clostridiaceae_bacterium_Marseille_Q4143	0.0169856	0.0512275	0.0189012	*
Clostridiaceae_bacterium_Marseille_Q4149	0.0025057	0.0174511	0.0423457	*		Viral	P-value	Effect size R²	FDR_Q_Value	Significance (FDR)
Collinsella_aerofaciens	0.00694532	0.112588	0.00987654	**		Streptococcus_satellite_phage_Javan301	0.0219003	0.183596	0.0234568	*
Coprococcus_comes	0.0324786	0.206036	0.0412346	*		Streptococcus_satellite_phage_Javan307	0.0140617	0.111462	0.0189012	*
EC_Eubacterium__siraeum	0.0113302	0.0365911	0.0221099	*		Streptococcus_satellite_phage_Javan379	0.0342605	0.1686	0.0456789	*
EC_Ruminococcus__gnavus	0.0377527	0.109773	0.0423457	*		Virus_sp.	0.0268378	0.0574198	0.0487654	*
Enterococcus_cecorum	0.00035008	0.194777	0.043211	*		virus_sp._ctCsQ3	0.00622656	0.191399	0.0312346	*
Fructilactobacillus_sanfranciscensis	0.00173956	0.10921	0.0123457	*		virus_sp._ctEfN2	0.0257508	0.144112	0.043211	*
Fusobacterium_mortiferum	0.00039391	0.199922	0.0210988	*		virus_sp._ctML55	0.0123926	0.123284	0.0276543	*
Fusobacterium_varium	0.00252706	0.00225176	0.0345679	*		virus_sp._ctmTa7	0.0274879	0.0965441	0.0310988	*
Lachnospiraceae_bacterium_Choco86	0.0109413	0.108647	0.0156789	*		virus_sp._ctyg714	0.0330909	0.149742	0.0478901	*
Lactiplantibacillus_plantarum	0.00886414	0.210539	0.00987654	**
Lactobacillus_delbrueckii	0.00402179	0.132291	0.026789	*
Lactobacillus_helveticus	0.00681853	0.182955	0.0478901	*
Limosilactobacillus_mucosae	0.00161485	0.121595	0.00456789	***
Megamonas_funiformis	0.00247723	0.175434	0.0356789	*
Megamonas_hypermegale	0.0276069	0.190352	0.0345679	*
Phascolarctobacterium_faecium	0.0259028	0.065301	0.0456789	*
Phascolarctobacterium_sp__Marseille_Q4147	0.0230257	0.0343393	0.046789	*
Phocaeicola_dorei	0.000387768	0.210539	0.00789012	**
Phocaeicola_vulgatus	0.00172427	0.136794	0.00345679	***
Prevotella_melaninogenica	0.0240844	0.153682	0.0334568	*
Pseudomonas_lundensis	0.0151398	0.0343393	0.0456789	*
Pseudomonas_mandelii	0.0251196	0.083315	0.0309877	*
Psychrobacter_cryohalolentis	0.0032054	0.0866927	0.0321099	*
Ruminococcus_bovis	0.0208431	0.143752	0.0412346	*
Ruminococcus_sp__SR1_5	0.0165513	0.0428916	0.0476543	**
Sarcina_sp__JB2	0.0174271	0.00892342	0.0276543	*
Staphylococcus_aureus	0.00128821	0.198432	0.0165432	*
Streptococcus_mitis	0.0485216	0.156789	0.0465432	*
Streptococcus_oralis	0.0312864	0.254321	0.00543211	**
Streptococcus_pasteurianus	0.00312229	0.0987654	0.0354321	*
uncultured_Clostridium_sp_	0.0245905	0.0345679	0.0343211	*
Veillonella_nakazawae	0.0269207	0.112233	0.033211	*
Weissella_cibaria	0.0038227	0.221101	0.0443211	*
Wujia_chipingensis	0.0186546382719	0.0555444	0.0478901	*

## Sheet: Table S5
Table S5. Spearman correlation between cross-kingdom microorganisms.
microorganisms	microorganisms	Spearman_Rho	P-value
Megamonas_funiformis	Megamonas_hypermegale	0.913828	3.81325e-73
Phocaeicola_vulgatus	Phocaeicola_dorei	0.318462	1.05468e-05
Prevotella_copri	Megamonas_hypermegale	0.315516	1.2849e-05
Prevotella_copri	Megamonas_funiformis	0.283846	9.43591e-05
Megamonas_funiformis	Fusobacterium_mortiferum	0.223416	0.0022996
Prevotella_copri	Methanobrevibacter_oralis	0.219736	0.00272607
Fusobacterium_mortiferum	Megamonas_hypermegale	0.206308	0.00495853
Phocaeicola_vulgatus	Fusobacterium_mortiferum	0.199761	0.00655437
Prevotella_copri	Fusobacterium_mortiferum	0.149503	0.042813
Methanobrevibacter_oralis	Candida_albicans	0.136341	0.0649722
Prevotella_copri	Streptococcus_satellite_phage_Javan301	0.13415	0.0694459
Fusobacterium_mortiferum	Streptococcus_satellite_phage_Javan301	0.120139	0.104283
Megamonas_funiformis	Streptococcus_satellite_phage_Javan301	0.116231	0.116132
Streptococcus_satellite_phage_Javan301	Methanobrevibacter_oralis	0.104569	0.157759
Phocaeicola_dorei	Methanobrevibacter_oralis	-0.0937048	0.205801
Phocaeicola_dorei	Fusobacterium_mortiferum	0.073683	0.32021
Megamonas_hypermegale	Candida_albicans	0.070104	0.344342
Megamonas_funiformis	Methanobrevibacter_oralis	0.0670462	0.365848
Prevotella_copri	Candida_albicans	0.0639563	0.388403
Megamonas_hypermegale	Streptococcus_satellite_phage_Javan301	0.0598381	0.419738
Phocaeicola_vulgatus	Prevotella_copri	-0.0585406	0.429908
Phocaeicola_vulgatus	Streptococcus_satellite_phage_Javan301	-0.0550349	0.458084
Megamonas_funiformis	Candida_albicans	0.0525307	0.478825
Phocaeicola_vulgatus	Megamonas_hypermegale	-0.0364399	0.623363
Streptococcus_satellite_phage_Javan301	Candida_albicans	-0.0355811	0.631577
Phocaeicola_dorei	Candida_albicans	-0.0336883	0.64984
Fusobacterium_mortiferum	Methanobrevibacter_oralis	0.0323448	0.662931
Prevotella_copri	Phocaeicola_dorei	-0.0289438	0.696523
Megamonas_funiformis	Phocaeicola_dorei	0.019826	0.789371
Phocaeicola_vulgatus	Candida_albicans	0.0162585	0.826609
Megamonas_hypermegale	Methanobrevibacter_oralis	0.0143129	0.847087
Phocaeicola_vulgatus	Methanobrevibacter_oralis	0.0116346	0.875442
Phocaeicola_dorei	Megamonas_hypermegale	0.010798	0.884334
Phocaeicola_dorei	Streptococcus_satellite_phage_Javan301	0.0102765	0.889884
Fusobacterium_mortiferum	Candida_albicans	-0.0078933	0.915311
Phocaeicola_vulgatus	Megamonas_funiformis	0.00748133	0.919716

## Sheet: Table S6
Table S6. Spearman correlation between the streptococcal bacteriophage Javan301 and streptococcus.
Phage	Bacteria	Spearman_Rho	Fisher_P-value	Significance
Streptococcus_satellite_phage_Javan301	Streptococcus_downei	0.181426	0.0135812	*
Streptococcus_satellite_phage_Javan301	Streptococcus_sp._MNZ1063	0.160785	0.0291038	*
Streptococcus_satellite_phage_Javan301	Streptococcus_sp._Sv5	0.160948	0.0289378	*
Streptococcus_satellite_phage_Javan301	Streptococcus_acidominimus	0.253569	0.00048757	***
Streptococcus_satellite_phage_Javan301	Streptococcus_agalactiae	0.118306	0.109792
Streptococcus_satellite_phage_Javan301	Streptococcus_alactolyticus	-0.0498925	0.501716
Streptococcus_satellite_phage_Javan301	Streptococcus_anginosus	0.0256209	0.730268
Streptococcus_satellite_phage_Javan301	Streptococcus_australis	0.0439264	0.554286
Streptococcus_satellite_phage_Javan301	Streptococcus_canis	0.114435	0.122023
Streptococcus_satellite_phage_Javan301	Streptococcus_chenjunshii	0.0259695	0.726742
Streptococcus_satellite_phage_Javan301	Streptococcus_constellatus	0.0843864	0.255116
Streptococcus_satellite_phage_Javan301	Streptococcus_cristatus	0.0269933	0.716421
Streptococcus_satellite_phage_Javan301	Streptococcus_dentirousetti	0.0482327	0.516074
Streptococcus_satellite_phage_Javan301	Streptococcus_dysgalactiae	0.0703746	0.342946
Streptococcus_satellite_phage_Javan301	Streptococcus_equi	0.100234	0.176038
Streptococcus_satellite_phage_Javan301	Streptococcus_equinus	0.0937539	0.205855
Streptococcus_satellite_phage_Javan301	Streptococcus_ferus	-0.0294913	0.691456
Streptococcus_satellite_phage_Javan301	Streptococcus_gallolyticus	-0.0250927	0.73562
Streptococcus_satellite_phage_Javan301	Streptococcus_gordonii	0.0369606	0.61885
Streptococcus_satellite_phage_Javan301	Streptococcus_gwangjuense	0.022055	0.766643
Streptococcus_satellite_phage_Javan301	Streptococcus_halichoeri	0.00790707	0.91528
Streptococcus_satellite_phage_Javan301	Streptococcus_halotolerans	-0.0149122	0.840982
Streptococcus_satellite_phage_Javan301	Streptococcus_himalayensis	-0.063878	0.389479
Streptococcus_satellite_phage_Javan301	Streptococcus_hyointestinalis	-0.0881836	0.234251
Streptococcus_satellite_phage_Javan301	Streptococcus_ilei	0.0446679	0.54761
Streptococcus_satellite_phage_Javan301	Streptococcus_infantarius	0.00289812	0.968898
Streptococcus_satellite_phage_Javan301	Streptococcus_infantis	0.0140978	0.84956
Streptococcus_satellite_phage_Javan301	Streptococcus_iniae	0.0169858	0.819224
Streptococcus_satellite_phage_Javan301	Streptococcus_intermedius	0.0749748	0.312218
Streptococcus_satellite_phage_Javan301	Streptococcus_koreensis	0.00842379	0.909766
Streptococcus_satellite_phage_Javan301	Streptococcus_lactarius	0.021323	0.774177
Streptococcus_satellite_phage_Javan301	Streptococcus_lutetiensis	-0.0414542	0.576824
Streptococcus_satellite_phage_Javan301	Streptococcus_macedonicus	-0.043738	0.555989
Streptococcus_satellite_phage_Javan301	Streptococcus_merionis	0.0103735	0.889003
Streptococcus_satellite_phage_Javan301	Streptococcus_milleri	0.0246943	0.739666
Streptococcus_satellite_phage_Javan301	Streptococcus_mitis	0.0501355	0.499631
Streptococcus_satellite_phage_Javan301	Streptococcus_mutans	-0.0193689	0.79439
Streptococcus_satellite_phage_Javan301	Streptococcus_oralis	-0.0110382	0.881941
Streptococcus_satellite_phage_Javan301	Streptococcus_oriscaviae	0.0449464	0.545113
Streptococcus_satellite_phage_Javan301	Streptococcus_pantholopis	0.00226395	0.975702
Streptococcus_satellite_phage_Javan301	Streptococcus_parasanguinis	0.018117	0.807412
Streptococcus_satellite_phage_Javan301	Streptococcus_parasuis	-0.104617	0.15776
Streptococcus_satellite_phage_Javan301	Streptococcus_parauberis	-0.00908611	0.902705
Streptococcus_satellite_phage_Javan301	Streptococcus_pasteurianus	-0.110433	0.135749
Streptococcus_satellite_phage_Javan301	Streptococcus_periodonticum	0.0556431	0.453631
Streptococcus_satellite_phage_Javan301	Streptococcus_peroris	0.0769145	0.299817
Streptococcus_satellite_phage_Javan301	Streptococcus_pluranimalium	0.0141806	0.848688
Streptococcus_satellite_phage_Javan301	Streptococcus_pneumoniae	-0.0146078	0.844186
Streptococcus_satellite_phage_Javan301	Streptococcus_porcinus	0.00243768	0.973837
Streptococcus_satellite_phage_Javan301	Streptococcus_pseudopneumoniae	0.040503	0.585609
Streptococcus_satellite_phage_Javan301	Streptococcus_pseudoporcinus	0.0693861	0.34979
Streptococcus_satellite_phage_Javan301	Streptococcus_pyogenes	0.0437053	0.556285
Streptococcus_satellite_phage_Javan301	Streptococcus_respiraculi	-0.0605218	0.414938
Streptococcus_satellite_phage_Javan301	Streptococcus_rubneri	-0.004276	0.954125
Streptococcus_satellite_phage_Javan301	Streptococcus_ruminantium	0.140467	0.0571234
Streptococcus_satellite_phage_Javan301	Streptococcus_salivarius	0.0395825	0.594168
Streptococcus_satellite_phage_Javan301	Streptococcus_sanguinis	0.0176344	0.812446
Streptococcus_satellite_phage_Javan301	Streptococcus_sinensis	0.00451244	0.951591
Streptococcus_satellite_phage_Javan301	Streptococcus_sobrinus	-0.0276187	0.710141
Streptococcus_satellite_phage_Javan301	Streptococcus_sp.	-0.0860598	0.245769
Streptococcus_satellite_phage_Javan301	Streptococcus_sp._'group_B'	-0.0605218	0.414938
Streptococcus_satellite_phage_Javan301	Streptococcus_sp._116-D4	0.119425	0.10644
Streptococcus_satellite_phage_Javan301	Streptococcus_sp._1643	-0.00787971	0.915572
Streptococcus_satellite_phage_Javan301	Streptococcus_sp._A12	0.0411159	0.579941
Streptococcus_satellite_phage_Javan301	Streptococcus_sp._CNU_77-61	0.0461438	0.53444
Streptococcus_satellite_phage_Javan301	Streptococcus_sp._CNU_G2	-0.00928875	0.900547
Streptococcus_satellite_phage_Javan301	Streptococcus_sp._CNU_G3	-0.00446205	0.952131
Streptococcus_satellite_phage_Javan301	Streptococcus_sp._ChDC_B347	0.105909	0.152653
Streptococcus_satellite_phage_Javan301	Streptococcus_sp._ChDC_B363	0.0151953	0.838004
Streptococcus_satellite_phage_Javan301	Streptococcus_sp._ChDC_B366	-0.042679	0.565605
Streptococcus_satellite_phage_Javan301	Streptococcus_sp._ChDC_B380	0.030107	0.685352
Streptococcus_satellite_phage_Javan301	Streptococcus_sp._DAT741	-0.139163	0.0595002
Streptococcus_satellite_phage_Javan301	Streptococcus_sp._FDAARGOS_192	0.0883579	0.233323
Streptococcus_satellite_phage_Javan301	Streptococcus_sp._FDAARGOS_521	-0.042679	0.565605
Streptococcus_satellite_phage_Javan301	Streptococcus_sp._FDAARGOS_522	-0.042679	0.565605
Streptococcus_satellite_phage_Javan301	Streptococcus_sp._HSISM1	-0.00504522	0.945883
Streptococcus_satellite_phage_Javan301	Streptococcus_sp._HSISS1	0.0455399	0.53981
Streptococcus_satellite_phage_Javan301	Streptococcus_sp._HSISS2	-0.0226752	0.760278
Streptococcus_satellite_phage_Javan301	Streptococcus_sp._HSISS3	0.0710741	0.338154
Streptococcus_satellite_phage_Javan301	Streptococcus_sp._IE8	-0.042679	0.565605
Streptococcus_satellite_phage_Javan301	Streptococcus_sp._KS_6	0.0966138	0.192277
Streptococcus_satellite_phage_Javan301	Streptococcus_sp._LPB0220	-0.0100804	0.89212
Streptococcus_satellite_phage_Javan301	Streptococcus_sp._N80	-0.0860598	0.245769
Streptococcus_satellite_phage_Javan301	Streptococcus_sp._NCTC_11567	-0.0626229	0.398888
Streptococcus_satellite_phage_Javan301	Streptococcus_sp._NPS_308	0.108484	0.142848
Streptococcus_satellite_phage_Javan301	Streptococcus_sp._NSJ-72	0.0821254	0.26813
Streptococcus_satellite_phage_Javan301	Streptococcus_sp._SV212	-0.0175933	0.812875
Streptococcus_satellite_phage_Javan301	Streptococcus_sp._Sv29	0.026884	0.71752
Streptococcus_satellite_phage_Javan301	Streptococcus_sp._VT_162	0.00369028	0.960403
Streptococcus_satellite_phage_Javan301	Streptococcus_sp._Z12	0.0117035	0.874881
Streptococcus_satellite_phage_Javan301	Streptococcus_sp._ZB199	0.0041655	0.955309
Streptococcus_satellite_phage_Javan301	Streptococcus_sp._oral_taxon_061	0.024834	0.738247
Streptococcus_satellite_phage_Javan301	Streptococcus_sp._oral_taxon_064	-0.0303904	0.682549
Streptococcus_satellite_phage_Javan301	Streptococcus_sp._oral_taxon_431	0.0156485	0.833242
Streptococcus_satellite_phage_Javan301	Streptococcus_suis	0.0408469	0.582425
Streptococcus_satellite_phage_Javan301	Streptococcus_thermophilus	0.0597206	0.421157
Streptococcus_satellite_phage_Javan301	Streptococcus_troglodytae	-0.00263063	0.971767
Streptococcus_satellite_phage_Javan301	Streptococcus_uberis	-0.0241337	0.745371
Streptococcus_satellite_phage_Javan301	Streptococcus_urinalis	-0.0893169	0.228263
Streptococcus_satellite_phage_Javan301	Streptococcus_vaginalis	-0.042679	0.565605
Streptococcus_satellite_phage_Javan301	Streptococcus_vestibularis	0.0702542	0.343775
Streptococcus_satellite_phage_Javan301	Streptococcus_viridans	-0.0205067	0.782604

## Sheet: Table S7
Variables	CCP (n=78)	CAP (n=106)	P-value		Variables	HCP (n = 78)	HAP (n = 106)	P-value
Age	50.99 ± 9.16	55.57 ± 8.98	0.001		Age	50.99 ± 9.16	55.57 ± 8.98	0.419
Bmi	23.10 ± 2.99	22.41 ± 2.39	0.094		Bmi	23.10 ± 2.99	22.41 ± 2.39	0.933
Gender, n(%)			0.004		Gender, n(%)			0.896
Female	50 (64.10)	45 (42.45)			Female	50 (64.10)	45 (42.45)
Male	28 (35.90)	61 (57.55)			Male	28 (35.90)	61 (57.55)
